# Supplementary material for: Potassium-Mediated Variations in the Photosynthetic Induction Characteristics of Phaseolus vulgaris L
Source: Plants (Basel). 2025 May 26;14(11):1623. doi: 10.3390/plants14111623 (PMC12156992; doi:10.3390/plants14111623)
Supplement: Supplementary file 1 [file plants-14-01623-s001.zip]

Archive with 1 entries (1 files):
- plants-3627827-supplementary.pdf
